# Supplementary material for: SGD-OD: investigating the potential oxygen demand of submarine groundwater discharge in coastal systems
Source: Sci Rep. 2024 Apr 22;14:9249. doi: 10.1038/s41598-024-59229-7 (PMC11035578; doi:10.1038/s41598-024-59229-7)
Supplement: Supplementary file 2 — Supplementary Information 2. [file 41598_2024_59229_MOESM2_ESM.xlsx]

## Sheet: Sheet1
Well	Date	Salinity	226Ra	228Ra	NH4	DON	DOC	H2S
			dpm/L	dpm/L	µmol/L	µmol/L	µmol/L	µmol/L
well A	1999-07-20		6.04948	9.92842
well A	1999-07-24		6.04468	8.85567
well A	1999-09-08	35	5.98462	9.15245
well A	1999-09-10	35.15	6.68657	8.52822
well A	1999-11-09	35.2	5.41	8.70643	93.2	42.8
well A	1999-11-10	35.2	4.83	6.71742	91.2	41.7
well A	1999-11-14		4.65029	7.22731
well A	1999-11-14		5.88736	7.76103
well A	2000-05-26	35.3	7.86481	11.4818
well A	2000-05-26	35.2	4.53559	5.54362
well A	2000-06-02	35.3	4.69099	7.04146
well A	2000-06-02	35.1	4.1463	6.24533
well A	2000-06-04	35.1	3.88806	6.15104
well A	2000-06-04	35.2	4.6189	6.99722
well A	2000-08-31	35.0903	5.23951	7.38028
well A	2000-08-31	35.053	7.50337	10.2706
well A	2000-09-04	35.0195	5.12763	6.69786
well A	2000-11-04		5.62424	6.96954
well A	2000-11-04		4.85	5.96715
well A	2000-11-08		4.59538	6.07897
well A	2001-02-07	35.9	2.752	3.63718	37.6467	37.7326
well A	2001-02-07	35.6	2.90811	4.87234	44.1497	39.744
well A	2001-02-07	35.6	3.75854	5.00874	44.1497	44.4848
well A	2001-02-07	35.9	3.18673	4.26895	39.7365	37.3389
well A	2001-08-23	35.2	3.51545	4.81829	6.926		190.222
well A	2002-07-09	34.4	6.3071	8.14049	101.035	32.2799	198.609
well A	2002-07-09	34.4	6.47417	8.35613	96.0324	29.2418	185.742
well A	2003-07-31	34.7	6.055	8.4486	84.13		343.784	11.5221
well A	2003-07-31	34.8	6.32203	8.5371	89.0274		342.709	9.46122
well A	2004-10-25	34.8	6.66857	8.87406	129.346		244.144	109.704
well A	2004-10-25	35	5.30989	7.06445	119.216		256.023	114.217
well A	2013-09-09	35.1493	5.435	8.2285	115.348
well R	2000-09-01		10.0363	12.4739
well R	2000-11-04		3.33333	4.61649
well R	2001-08-23	34.9	6.17188	8.45193	69.483		554.629
well R	2002-07-09	34	9.33418	12.3445	408.065	86.6211	564.528
well R	2003-07-31	34.7	7.33962	8.68533	181.621			14.3872
well R	2004-10-26	34.1	8.48	12.5553	563.268		740.406	50.2959
well R	2013-09-10	34.906	8.92222	11.8895	250.399
Average A & R		35.0323	5.65482	7.81984	134.946	43.5492	362.08	51.5979
